# Supplementary material for: Should Neurosurgeons Try to Preserve Non-Traditional Brain Networks? A Systematic Review of the Neuroscientific Evidence
Source: J Pers Med. 2022 Apr 6;12(4):587. doi: 10.3390/jpm12040587 (PMC9029431; doi:10.3390/jpm12040587)
Supplement: Supplementary file 1 [file jpm-12-00587-s001.zip]

Archive with 1 entries (1 files):
- jpm-1628442-supplementary.pdf
